# Supplementary material for: Geospatial Analysis of Sodium and Potassium Intake: A Swiss Population-Based Study
Source: Nutrients. 2021 May 25;13(6):1798. doi: 10.3390/nu13061798 (PMC8229307; doi:10.3390/nu13061798)
Supplement: Supplementary file 1 [file nutrients-13-01798-s001.zip]

Archive with 1 entries (1 files):
- nutrients-1187119-supplementary.pdf
